# Supplementary material for: Salinity as a Determinant Structuring Microbial Communities in Coastal Lakes
Source: Int J Environ Res Public Health. 2022 Apr 11;19(8):4592. doi: 10.3390/ijerph19084592 (PMC9028135; doi:10.3390/ijerph19084592)
Supplement: Supplementary file 1 [file ijerph-19-04592-s001.zip]

Archive with 2 entries (2 files):
- Table S1.pdf
- Table S2 Simper .pdf
